# Supplementary material for: Colorimetric Detection of Chromium(VI) Ions in Water Using Unfolded-Fullerene Carbon Nanoparticles
Source: Sensors (Basel). 2021 Sep 23;21(19):6353. doi: 10.3390/s21196353 (PMC8512488; doi:10.3390/s21196353)
Supplement: Supplementary file 1 [file sensors-21-06353-s001.zip]

Archive with 1 entries (1 files):
- sensors-1371803-supplementary.pdf
